# Supplementary material for: Association Between Prenatal Exposure to Organochlorine Pesticides and Telomere Length in Neonatal Cord Blood
Source: Toxics. 2024 Oct 23;12(11):769. doi: 10.3390/toxics12110769 (PMC11597908; doi:10.3390/toxics12110769)
Supplement: Supplementary file 1 [file toxics-12-00769-s001.zip]

Archive with 1 entries (1 files):
- toxics-3223692-supplementary.pdf
